# Supplementary material for: A Cysteine-Reloading Process Initiating the Biosynthesis of the Bicyclic Scaffold of Dithiolopyrrolones
Source: Antibiotics (Basel). 2023 Apr 20;12(4):787. doi: 10.3390/antibiotics12040787 (PMC10134970; doi:10.3390/antibiotics12040787)
Supplement: Supplementary file 1 [file antibiotics-12-00787-s001.zip]

Archive with 1 entries (1 files):
- antibiotics-2345437-supplementary.pdf
